# Supplementary material for: Assessing Als3 Peptide-Binding Cavity and Amyloid-Forming Region Contributions to Candida albicans Invasion of Human Oropharyngeal Epithelial Cells
Source: Front Cell Infect Microbiol. 2022 Jul 13;12:890839. doi: 10.3389/fcimb.2022.890839 (PMC9325999; doi:10.3389/fcimb.2022.890839)
Supplement: Supplementary file 1 [file DataSheet_1.xlsx]

## Sheet: Untreated
SUPPLEMENTARY FILE S1 | Raw data from the invasion assay; Sheet 1 = Untreated assay.
Day 1	Untreated
3464	Neg	Pos	Invasion Description*	1843	Neg	Pos	Invasion Description*	3465	Neg	Pos	Invasion Description*	3467	Neg	Pos	Invasion Description*
Field 1	8	8	M&T, M, T, M&T, T, M&T, T, N&M	Field 1	14	4	T, N, T, M	Field 1	5	3	N, T, T	Field 1	2	8	N&M,N&T, T, M&T, T, T, WT, M&T
2	11	6	T, M&T, T, M->T, T, T	2	8	4	WT, WT, M, N&M	2	10	5	WT, WT, T, T, N&T	2	6	4	T, T, T, M
3	5	4	N&M, M->T, M-T>, WT	3	15	4	M&T, T, N, T	3	6	2	T, T	3	4	6	T, T, M, M, T, T
4	6	9	M, M ,M, T, WT, T, M&T, WT, N	4	8	3	T, T, M	4	6	3	N, T, M	4	11	3	T, T, M
5	6	10	T, N, T, M, T, M->T, T, T, T, WT	5	10	5	T, T, T, T, M	5	6	0		5	9	2	T, T
6	6	4	T, T, M->T, T	6	8	3	WT, M, M->T	6	11	3	T, T, M	6	18	4	T, T, T, T,
7	12	4	WT, WT, M, T	7	8	4	M, WT, T, M	7	11	1	M	7	8	4	T, T, M, M
8	13	2	M, T	8	6	6	N, M, T, N, M&T, N	8	11	4	T, WT, M, N&T	8	9	10	T,T,T,T,T, M->T, T, T, T, M->T
9	5	5	T, T, M, M&T, T	9	7	6	T, M, M, N, M, T	9	4	3	M&T, M, T	9	5	8	T, T, M->T, WT, T, WT, N&T, M
10	10	2	M, T	10	8	3	T, N&M, M&T	10	7	4	WT, M->T, WT, M	10	11	8	T, M, T, M&T, T, M, T, T
												11	8	4	T, T, M&T, T
Field 1	8	9	M&T, M->T, M, T, M, WT, T, M, T	Field 1	6	3	M, T, T	Field 1	7	3	M->T, T, M	Field 1	3	10	T, M->T, M, T, T, T, T, M&T, M&T, M
2	10	12	T, T, T, T, WT, M->T, M, WT, T, T, T, T	2	14	2	M, M	2	14	3	T, M->T, WT	2	5	8	T, N&T, T, M&T, T, M->T, T, T
3	11	7	M, T, T, T, N, M, M	3	11	2	M, T	3	7	0		3	12	3	N, T, M
4	9	2	T, T	4	12	5	T, T, WT, T, N	4	9	3	M->T, T, M	4	13	5	T, M&T, T, T, T
5	7	2	N&M, M->T	5	8	1	T	5	8	1	T	5	11	5	M, M&T, WT, M->T, T
6	3	3	M&T, T, T	6	6	3	M, M, T	6	7	2	M, N	6	9	9	M, T, M, N, M&T, M&T, T, T, T
7	9	7	WT, M, T, T, M&T, M, WT	7	9	3	T, M&T, WT	7	9	1	M	7	13	3	T,T,T
8	7	7	M&T, N&T, N&M, M, T, T, M&T	8	9	3	M, M&T, M	8	9	1	T	8	7	6	T,N,T,T,M,T
9	6	11	M,T,T,M->T,WT,M,M,M&T,M,WT,	9	13	8	T, T, T, T, T, T, T, T	9	8	4	T, WT, M&T, M->T	9	10	5	M&T, T, T, T, M
			N&T	10	8	0		10	10	2	M&T, N	10	8	7	WT, T, M->T, M, T, M, M
10	10	2	M, T
Day 2	Untreated
3464	Neg	Pos	Invasion Description*	1843	Neg	Pos	Invasion Description*	3465	Neg	Pos	Invasion Description*	3467	Neg	Pos	Invasion Description*
Field 1	8	7	N,M, 4X(M&T), M	Field 1	6	5	N&T, M, M, T, N&M	Field 1	9	3	M-multi, M->T, M->T	Field 1	9	21	WT, T, WT, T, T, M->T, T, N, T, T, T, T,T,T,T
2	1	9	N&T, N&T, M->T, M->T,T,M, M&T,T,M	2	5	5	N, M, T, T, M	2	11	1	T				T, T, T, M&T, T, T
3	9	8	T,T,T,T,M,M,N&T,N	3	7	3	M, M, T	3	6	2	T, M-multi	2	15	19	T, T, T, T, ,M->T, T, T, N&T, N, M->T, T, T
4	8	3	M, WT, M	4	8	4	M, M, M, N&T	4	13	3	T, T, N				N, M, N&T, T, T, WT, WT
5	8	5	T, WT, M, M, M	5	8	5	T, T, T, T, N	5	8	2	T, N	3	9	15	T, M&T, T, M->T, T, T, T M&T, M&T, T, T
6	6	5	T,T,M, M->T, N	6	10	5	T, M, M, WT, M	6	14	3	T, M, M				N&M, T, M&T, M&T
7	6	6	T, M->T, M->T, M&T, M, M	7	5	3	M, M, N	7	13	2	M, N	4	11	7	N&T, N&M&T, N&T, T, T, N, M
8	7	9	T, M, M, LowN, N->M&T, T,T,N,N	8	8	3	T, T, T	8	10	3	M, T, N	5	7	5	T, M, M->T, M, WT
9	9	7	T, M->T, WT, N, M->T, M&T, M&T	9	21	9	N&M,N&M,M,M,WT,WT, M&T, M->T,T	9	9	2	M, T
10	10	8	M&T, N, M, T, N, T, T, T	10	9	3	T, M, M&T	10	11	3	M, M, T
Day 3	Untreated
3464	Neg	Pos	Invasion Description*	1843	Neg	Pos	Invasion Description*	3465	Neg	Pos	Invasion Description*	3467	Neg	Pos	Invasion Description*
Field 1	8	7	M&T, N, N, M&T, T, M, T	Field 1	7	3	N, N, T	Field 1	12	2	M, T	Field 1	11	13	T, WT, M, M&T, M&T, WT, N&M, M,N->M
2	5	5	M, M&T,M&T, T, M&T	2	13	2	M&T, N&M	2	8	6	M, WT, N->T, M&T, N&M, M				T, T, M->T, M
3	8	6	WT, M->T, T, T, T, M	3	8	1	M	3	6	3	M, T, T	2	9	8	T, M&T, M&T, M, T, M&T, M, M
4	5	6	M, M, M, T, M, M&T	4	10	2	N&T, N&T	4	6	2	T, M	3	9	9	M&T, M, T, T, M, M&T, T, T, T
5	10	5	M, M&T, M, M, M&T	5	9	3	T, N, T	5	7	3	N, T, T	4	8	6	T, M, T, T, T, M
6	4	6	WT, T, T, N, T, M	6	8	3	M, M&T, M	6	10	0		5	4	8	M, M->T, M&T, M, WT, M, T, M
7	5	2	M, M&T	7	7	2	N, M	7	11	2	N, M	6	7	2	M, M
8	3	5	M->T, T, M&T, M&T, N&T	8	6	4	T, T, T, M&T	8	9	3	M, N, T	7	6	5	M&T, M, T, T, M
9	5	8	M, M, T, M&T, T, N, T, N->T	9	9	7	T, M, N&M, M, T, T, N	9	10	2	WT, N	8	5	6	T, M&T, T, T, T, M->T
10	6	11	T, T, M&T, T, M, M&T,M&T, M&T,	10	9	3	M, M, T	10	10	1	M	9	10	3	M, T, T
			M&T, T, M&T									10	9	6	T, WT, T, T, M, M
Field 1	3	6	T, M&T, M&T, M&T, T, T	Field 1	8	3	M&T, WT, N	Field 1	7	3	T, M,M	Field 1	6	16	N&M&T, N&T, M&T, M, M&T,M, T, M->T
2	5	4	T, M, T, M&T	2	7	0		2	5	2	N, T				M, T, M&T, M, N&M, N&T, M, T
3	5	7	T, T, T, T, M, T, T	3	10	6	WT, T, T, N, M&T, M	3	7	2	T, M	2	6	11	N&M, M, M, M, M->T,T,T,T,T,M->T, N&T
4	4	4	M, T, T, M&T	4	7	3	M&T, M, M	4	3	13	M&T, N&T, M, T, M&T, WT, T, M,N&T	3	3	9	M&T, T, M->T, T, WT, WT, M->T,N, N&M
5	5	6	T, M&T, T, T, M, M	5	9	1	T				T, M, M, M	4	7	11	M&T,N&M&T,M,T,M&T,M,WT,T,T,M,M
6	10	5	T, T, M&T, M&T, N&M&T	6	9	2	N&M, T	5	9	1	T	5	9	11	M,N&M,T,M&T,T,M->T,M&T,M,T,M,M->T
7	13	7	T, T, M, M&T, M&T, WT, T	7	11	0		6	6	2	T, M&T	6	13	3	M->T,T, M&T
8	5	4	M->T, T, N&M&T, M	8	11	2	T, N	7	6	0		7	8	5	M->T, WT,M->T,T, M&T
9	7	6	N&M&T, N, T, N, N, N&M	9	8	1	N&M	8	6	1	T	8	7	5	N,M->T, M&T, M->T, T
10	12	3	T, N&M, M	10	9	2	T, M	9	12	1	M->T	9	13	8	T, T, M->T, M, T, M, T, M
								10	8	1	T	10	6	7	M&T, N&T, N, N&M&T, N, T, N&T
								11	8	2	T, M
Day 4	Untreated
3464	Neg	Pos	Invasion Description*	1843	Neg	Pos	Invasion Description*	3465	Neg	Pos	Invasion Description*	3467	Neg	Pos	Invasion Description*
Field 1	2	10	N&T,N,M,M&T,T,M->T,M->T,M->T,T,M	Field 1	10	3	WT,N,M	Field 1	5	10	M->T,N&M,M&T,M,N&M,T,M,M,M,T	Field 1	7	13	N&M&T,N&M,T,M->T,M->T,N&M,N&M&T,
2	6	9	M,T,N&M,M&T,T,WT,T,T,M	2	21	3	WT,M->T,T	2	11	0					N&M,N&M&T,N,T,M&T,M&T
3	3	6	WT,N->M,M&M,M&T,M->T,M&T	3	10	0		3	10	2	T,T	2	10	10	M->T,N&M&T,N,T,T,M->T,M,lowN&M,M,N&T
4	10	4	M&T,N&M,M,N&M->T	4	18	0		4	11	2	N->T, M->T	3	7	12	M->T,M&T,M&T,T,M&T,M,M,M,N&M->T
5	13	0		5	7	1	M	5	7	1	Y				N&M->T,T,M->T
6	14	2	M->T, WT	6	11	3	N&M&T, M, M	6	19	2	WT, M->T	4	6	9	M&T,N&M,T,T,T,N,N&M,N&T,M
7	13	2	T,WT	7	12	2	T, M&T	7	12	1	M->T	5	10	7	N&T,M&T,N&M&T,M&T,M&T,M->T,Y
8	8	2	T,M->T	8	15	6	WT,M->T,M->T,M->T,T,M	8	10	1	M->T	6	13	4	M&T,M->T,M->T,WT
9	12	1	M	9	6	8	M,T,M&T,T,T,Y,M&T,T	9	12	0		7	13	7	M->T,M->T,M&T,M->T,M,M&T,T
10	8	7	N&M&T,M,T,T,WT(Y),WT,T					10	11	1	M	8	12	8	N&M->T,M->T,M,M->T,WT,T,M->T,N&M
												9	6	3	M->T,T,WT
												10	13	1	T
Field 1	7	13	N&M&T, N&M,M->T,M&T,M,T,M,T	Field 1	6	0		Field 1	18	1	T	Field 1	3	3	M&T,N&T,N
			M, M&T, N&T, M&T, M->T	2	6	1	M->T&Y	2	15	5	WT,N,T,M,M	2	3	3	M->T,M,T
2	3	7	N&T,T,M&T,M&T,M,M,M	3	5	1	T	3	15	8	M->T,T,M,M,T,M,WT,M	3	2	7	M&T,M&T,WT,M,M->T,M&T,M&T
3	6	7	WT,M->T,N&M,N,M,N,M	4	11	0		4	8	0		4	1	4	M&T,N,N&T,M
4	8	6	M&T,M,M->T,N&T,M,WT	5	6	2	WT, N&T	5	17	0		5	4	5	M&T,N->T,M&T,M&T,WT
5	4	3	M,M->T,T	6	7	5	M->T,M&T, T,T,T	6	6	1	M->T	6	13	6	M->T,M,M,M,T,T
6	7	2	T,T	7	9	5	T,N&M,T,WT,M	7	5	3	T,T,T	7	8	2	N&M,T
7	1	6	M->T,T,N&T,M,M,WT	8	10	4	T, T,M->T,M	8	10	2	WT, WT	8	8	3	T,T,T
8	4	10	N->T,T,N&M&T,M,N->M,M,M,M,WT,M&T	9	9	1	N->M	9	9	1	N	9	5	4	T,WT,M&T,M->T
9	6	7	T,N&Y,T,M->T,M->T,N,M&T	10	10	5	N&M,M&T,M,T,N&M	10	8	2	T, WT	10	3	6	T,T,T,T,T,M
10	5	6	M&T,M,N&M,M&T,M,M
			* Invasion Description Code
			T = germ tube tip
			N = neck (junction between mother yeast and germ tube)
			M = middle of the germ tube
			Y = mother yeast cell
			WT = whole germ tube
			& signifies multiple invaded regions of the cell
			-> indicates a continuous length of the germ tube inside a FaDu cell

## Sheet: CytoD
SUPPLEMENTARY FILE S1 | Raw data from the invasion assay; Sheet 2 = Cytochalasin D-treated assay.
Day 1	Cytochalasin D
3464	Neg	Pos	Invasion Description*	1843	Neg	Pos	Invasion Description*	3465	Neg	Pos	Invasion Description*	3467	Neg	Pos	Invasion Description*
Field 1	11	2	N, T	Field 1	7	0		Field 1	7	0		Field 1	11	7	M, T, T, T, T, T, M
2	4	2	N&T, WT	2	6	0		2	6	1	T	2	14	6	M, T, T, T, T, T
3	8	5	Y&M->T, T, M&T, N, M	3	7	2	T, T	3	7	0		3	9	3	T, T, T
4	9	2	M, T	4	8	0		4	5	2	T, T	4	10	3	T, M, T
5	10	8	T, N, T, Y&N, N&M, M, T, T	5	9	1	WT	5	9	2	T, M	5	1	3	M, T, N
6	8	2	M->T, T	6	7	0		6	6	0		6	9	1	M->T
7	7	4	T, M, T, M->T	7	7	0		7	9	0		7	6	8	T,T,M,M&T,T, T, T, M&T
8	8	6	T, T, M, T, M&T, M	8	6	0		8	15	0		8	16	4	M->T, N&T, T, T
9	6	3	Y&M, T, M&T	9	16	1	M->T	9	19	1	M->T	9	9	5	T, M, M, T, T
10	4	3	T, T, T	10	8	0		10	13	1	T	10	10	3	T, T, WT
11	9	1	M	11	9	0
				12	5	1	T
				13	3	1	M
				14	7	0
				15	15	1	N
Field 1	7	0		Field 1	9	1	T	Field 1	15	1	N	Field 1	6	3	T, T, M->T
2	6	2	T, T	2	10	0		2	14	0		2	5	4	T, T, T, N
3	12	5	T, T, T, T, T	3	10	1	WT	3	20	1	T	3	3	3	M->T, M->T, M->T
4	8	2	T, T	4	13	1	WT	4	12	0		4	11	5	T, T, T, T, WT
5	16	2	T, T	5	9	1	T	5	13	0		5	11	3	M, T, T
6	14	4	T, T, T, T	6	12	0		6	12	0		6	11	3	T, T, T
7	9	5	M->T, M->T, T, T, T	7	14	0		7	9	1	N	7	10	6	T, T, T, M, T, T
8	9	1	T	8	16	0		8	9	0		8	10	5	T, T, T, N, T
9	6	4	T, T, T, T	9	10	3	WT, WT, N->M	9	13	1	N	9	11	5	T, M&T, WT, T, T
10	9	6	T, T, N, T, WT, T	10	13	0		10	10	2	N, T	10	8	6	M->T, WT, WT, M, M->T, N
Day 2	Cytochalasin D
3464	Neg	Pos	Invasion Description*	1843	Neg	Pos	Invasion Description*	3465	Neg	Pos	Invasion Description*	3467	Neg	Pos	Invasion Description*
Field 1	11	5	M->T, T, T, WT, T	Field 1	18	1	M	Field 1	12	1	T	Field 1	3	4	T, M->T, T, T
2	8	3	T, T, M	2	14	0		2	9	3	T, T, T	2	6	6	T, T, T, T, T, M
3	12	4	WT, T, M&T, T	3	8	0		3	10	0		3	13	5	M->T, T, T, T, T
4	10	6	T, WT, T, T, T, T	4	13	1	T	4	15	0		4	9	5	T, T, T, LowN->T, M->T
5	13	5	T, T, T, T, T	5	13	0		5	10	0		5	12	3	M->T, T, M
6	7	5	T, T, T, T, T	6	9	0		6	11	0		6	6	6	T, T, T, M->T, T, M->T
7	9	3	T, T, T	7	16	2	T, M	7	11	1	N	7	15	3	T, T, T
8	18	0		8	13	2	M, M	8	8	1	T	8	9	2	T, T
9	14	2	T, T	9	19	2	T, M	9	10	1	WT	9	9	2	T, M
10	11	0		10	7	4	T, T, T, T	10	12	1	T	10	10	5	T, T, T, T, T
Field 1	10	1	T	Field 1	17	1	M&T	Field 1	12	2	M, N	Field 1	14	4	T, T, T, T
2	8	0		2	10	0		2	9	1	T	2	16	4	T, T, T, T
3	12	1	T	3	13	0		3	13	2	WT, M	3	10	4	M, M->T, M, M
4	10	0		4	10	0		4	13	2	T, M	4	9	8	M->T, M->T, M->T, M->T
5	10	1	T	5	9	1	T	5	17	0					T, M->T, T, T
6	4	4	T, T, T, T	6	10	0		6	10	0		5	12	4	M->T, T, M->T, T
7	15	6	T, WT, N, T, T, M	7	12	1	LowM	7	12	0		6	11	8	M->T, M->T, T, T, T, T, T, M->T
8	8	0		8	15	1	M	8	9	0		7	4	6	M, M->T, M->T, T, M->T, T
9	11	1	T	9	10	0		9	15	1	T	8	10	5	T, T, WT, T, M
10	9	3	T, T, T	10	8	0		10	9	3	N, T, T	9	11	3	T, T, T
												10	6	6	M, T, T, T, M, T
Day 3	Cytochalasin D
3464	Neg	Pos	Invasion Description*	1843	Neg	Pos	Invasion Description*	3465	Neg	Pos	Invasion Description*	3467	Neg	Pos	Invasion Description*
Field 1	9	1	T	Field 1	9	1	T	Field 1	11	0		Field 1	8	4	T, T, T, T
2	14	0		2	6	0		2	10	1	T	2	10	2	T, T
3	7	3	T, T, T	3	3	0		3	17	2	T, WT	3	4	4	M->T, T, M, T
4	5	4	T, M->T, M->T, T	4	5	0		4	15	0		4	3	3	T, T, T
5	8	2	T, T	5	5	0		5	13	0		5	6	3	T, T, M->T
6	7	3	T, T, T	6	6	0		6	10	0		6	7	4	T, T, T, T
7	10	0		7	8	0		7	11	1	M	7	4	3	M, T, T
8	10	2	LowN->T, Y	8	10	0		8	11	0		8	2	3	M->T, T, T
9	15	2	N&T, T	9	4	1	N	9	15	0		9	4	2	M->T, M->T
10	11	3	T, T, T	10	4	2	N, N	10	13	1	T	10	4	3	M->T, T, T
				11	11	0						11	7	4	T, T, T, T
				12	14	1	M					12	2	2	T, T
Field 1	9	3	T, T, M	Field 1	7	1	T	Field 1	12	0		Field 1	14	2	T, M
2	7	2	T, T	2	7	1	M	2	13	0		2	10	5	T, M, T, M, T
3	12	2	T, T	3	6	0		3	9	1	T	3	14	2	M->T, T
4	8	3	T, T, T	4	8	0		4	5	3	T, T, T	4	17	3	M, T, T
5	3	3	T, T, T	5	7	1	N	5	14	1	N	5	11	4	T, T, T, T
6	4	2	T, T	6	8	0		6	13	1	WT	6	4	7	T, T, T, T, T, T, T
7	3	2	T, T	7	8	0		7	9	0		7	6	3	T, T, M->T
8	16	1	T	8	10	0		8	8	1	N	8	11	0
9	11	0		9	5	1	N	9	8	0		9	11	4	T, T, T, T
10	16	1	T	10	7	0		10	9	2	Y, T	10	7	4	T, M, T, T
11	11	3	T, WT, M	11	3	1	T
				12	8	1	T
				13	7	2	T, T
				14	9	0
			* Invasion Description Code
			T = germ tube tip
			N = neck (junction between mother yeast and germ tube)
			M = middle of the germ tube
			Y = mother yeast cell
			WT = whole germ tube
			& signifies multiple invaded regions of the cell
			-> indicates a continuous length of the germ tube inside a FaDu cell

## Sheet: Thimerosal
SUPPLEMENTARY FILE S1 | Raw data from the invasion assay; Sheet 3 = Thimerosal-treated assay.
Day 1	Thimerosal
3464	Neg	Pos	Invasion Description*	1843	Neg	Pos	Invasion Description*	3465	Neg	Pos	Invasion Description*	3467	Neg	Pos	Invasion Description*
Field 1	10	7	T, T, T, M, T, T,M	Field 1	13	7	T, N, T, T, T, T, N	Field 1	4	7	T,T,T, M&T, T, T, M&T	Field 1	5	5	T, M, T, M, M
2	7	4	T, M, M&T, T	2	5	3	M, T, T	2	8	4	T, T, T, WT	2	9	3	M, T, M
3	5	7	T, M&T, M, M, M&T, T, T	3	4	2	Y, M	3	13	0		3	8	10	T,T,T, WT, N, T, M, M, WT, T
4	11	4	M, M, M, N	4	7	4	T, T, N&M, T	4	11	2	T, T,	4	7	4	T, M, M&T, T
5	12	3	M, M->T, M	5	6	3	N&M, T, M	5	15	4	M, T, T, M	5	9	8	M, M, WT, T, M->T, M, T, T
6	9	8	T, T, T, T, T, T, M&T, T	6	7	2	T, T	6	6	3	T, N, Y	6	9	3	M, T, WT
7	10	3	T, T, M	7	11	2	M, T	7	8	4	M, M, T, M	7	9	4	T, M, M, T
8	10	3	M&T, M, T	8	9	2	T, M	8	12	1	T	8	6	3	WT, T, M
9	9	4	N, M, T, M	9	11	3	M, T, M	9	6	7	T, T, N, T, M, M, M	9	6	2	N, M
10	9	2	T, N&T	10	6	4	N, M, M, T	10	10	4	T, T, M, T	10	7	3	M, M, M
Field 1	4	8	M&T, N&M, T, M, N&T, N&M&T, M->T, T	Field 1	10	5	N, T, T, M, T	Field 1	12	9	M, T, N, M, T, T, T, N, M	Field 1	3	3	M&T, M&T, M&N&T
2	8	6	T, M->T, M&T, M->T, T, M&T	2	6	2	N, T	2	8	5	N, T, M, T, M&T	2	6	2	T, T
3	7	6	T, T, M, T, M, M	3	5	5	T, N, T, M, M	3	11	11	WT,M,M,M,M->T,M,T,M,M,M,T	3	13	4	T, T, N, M
4	9	5	M, M, M&T, M&T, T	4	15	3	T, M, N	4	6	7	N&M&T, N&M, M, M, M, M, T	4	9	3	M, M, N
5	12	9	M, T, T, M, M&T, M, WT, N&M&T, T	5	14	3	M, M&T, M	5	15	6	N&M, T, M&T, M&T, N, WT	5	8	3	N, M, M
6	10	11	M->T, M->T, M->T, M,T M,T,M,T,T,M->T	6	12	1	T	6	6	4	T, N&M&T, M&T, M	6	8	5	N, N, M, M->T, T
7	10	7	Y&M, M, N, M, T, M&T, M->T	7	12	1	T	7	13	1	N&M	7	6	5	M->T, M, T, M&T, M
8	8	2	T, T	8	13	2	N, T	8	7	4	T, T, T, T	8	11	3	M, T, N
9	10	5	M&T, T, M, T, M	9	11	1	T	9	16	6	M, T, M&T, M&T, M, T	9	11	5	M, M, M, M->T, N
10	3	5	T, M, M->T, M&T, T	10	14	2	T, T	10	9	7	M, M, T, M, M, M, T	10	11	5	WT, T, T, M, M
Day 2	Thimerosal
3464	Neg	Pos	Invasion Description*	1843	Neg	Pos	Invasion Description*	3465	Neg	Pos	Invasion Description*	3467	Neg	Pos	Invasion Description*
Field 1	9	4	T, M&T, N, T	Field 1	18	2	N, N&M	Field 1	9	4	T, M&T, M, M	Field 1	10	5	M,M,T,T,M&T
2	19	0		2	5	2	T, T	2	9	2	T, T	2	14	6	M,M,M,T,WT,T
3	13	3	WT, WT, T	3	11	4	M, M, M, T	3	8	1	M	3	10	7	M&T,M&T,T,T,T,T,T
4	12	3	M, T, M&T	4	27	2	T, N	4	14	3	M, Y&N, T	4	11	7	M, M&T, N, M&T, T,M->T, M
5	13	4	M, T, M, M	5	13	2	M, T	5	7	2	N, M	5	20	4	M->T, M, M&T, T
6	11	4	M->T, M, N, T	6	14	3	T, N, N	6	8	3	M, T, M	6	8	2	T, M
7	6	5	WT, M, M->T, N, M&T	7	9	7	T, M, M, M&T, N, N, M	7	12	3	M, N, T	7	7	4	T, M, N&Y, N
8	6	3	M&T, T, T	8	7	6	M,M, N, T, M, T	8	10	4	T, N, M, M&T	8	7	4	M, N&T, N, M->T
9	11	7	M, M&T, M, M&T, WT, M, T	9	11	4	T, T, M, M	9	10	5	N, M, T, N, M&T	9	8	7	N&T, M, M&T, M&T M->T, N&T, M&T
10	6	7	M&T, T, T, T, M&T, M, M->T	10	14	3	T, T, T	10	14	2	M, M&T	10	10	4	M&T, M&T, M, T
Field 1	7	8	M&T, M&T, M, N&T, N, M, M&T, M	Field 1	4	4	M&T, M, N, T	Field 1	15	0		Field 1	14	22	T,T, M&T, N&M, N&M, M->T, M&T,M, T
2	8	6	N&T, T, M&T, T, N&M, T	2	7	0		2	12	1	N				M, WT, T, M, M->T, T, T, M, N&M, M&T,
3	11	6	M->T, N->M, N->M, M, M->T, WT	3	10	1	M&T	3	6	2	M, T				M, M, M
4	16	4	M->T, T, M, M	4	13	0		4	8	3	T&N, M, T	2	14	8	T,T,T,N, T, T, T, M
5	10	9	M->T, M->T, M->T, M->T, T, T, WT, T, T	5	9	1	T	5	10	2	N, N&M	3	15	3	M&T, T, T
6	7	16	M,T,M, M&T, M, M->T, N&M, T, M, N&T,	6	9	3	M, M, N	6	11	2	N, M	4	11	3	M->T, M, M
			T, T, T, T, T, T	7	12	0		7	9	3	M, Y&M, T	5	9	10	M->T, M&T, M->T, M&T, T,T,WT,T,T,T
7	12	6	M, M&T, M, T, T, N	8	13	5	M, M, T, T, T	8	16	5	M, M, M, M, M	6	9	3	M, N, WT
8	7	7	M&T, N&M, WT, M, M, T, M&T	9	8	2	M->T, T	9	9	7	M->T, T, M, M, T, T, M	7	6	14	M&T,T,T,N,M->T,M->T, M, WT, M&T,
9	11	2	M, T	10	12	2	M. N	10	18	1	M				M,M,M, T, M
10	12	7	T, T, M, M&T, M->T, M, T	11	9	4	N&T, M, M, M	11	10	6	M, M, N, M, N, N	8	12	8	M&T, lowN->T, M&T, M, T,T, M, N
												9	12	10	M,M,M,T,T,T,M,T,M,T
												10	17	3	N, M, T
Day 3	Thimerosal
3464	Neg	Pos	Invasion Description*	1843	Neg	Pos	Invasion Description*	3465	Neg	Pos	Invasion Description*	3467	Neg	Pos	Invasion Description*
Field 1	6	6	N&M, T, T, ,N, M&T, M	Field 1	9	5	T, M&T, M->T, T, T	Field 1	9	5	N, M, M&T, M&T, N	Field 1	4	18	M,M&T,N&M,M,M,M&T,N&M->T,T,M
2	6	3	T, M, T	2	10	3	M&T, T, WT	2	6	4	WT, M, M, T				M&T,M,N&M, M&T,M&T,M&T,WT,M,T
3	6	3	N, T, M&T	3	4	3	M, M, T	3	7	5	T, M, M, M, T	2	5	6	N&M&T, T, T, M, M,T
4	7	6	M->T, T, T, T, M->T, M	4	4	5	M&T, T, M&T, T, T	4	12	4	M, T, N, N	3	1	6	M&T, N&M, T, T, M, T
5	9	7	M->T, N&M, N&T, M, T, T, M	5	14	3	T, N, M	5	12	2	T, N	4	6	5	WT, T, M&T, T, M
6	3	4	M, M, M, N	6	6	4	T, T, M, T	6	14	1	M	5	9	3	T, M&T, T
7	5	7	T, T, T, N, M, T, T	7	11	4	M&T, N, M, WT	7	8	1	M	6	4	3	M, N&M, M
8	1	9	M&T, N&M, WT, M, M&T, M, T, M, T	8	10	3	M, T, T	8	9	2	M, T	7	9	6	T, N&M, T, T, T, N->M
9	2	8	M&T, T, M&T, M->T, M, M&T, T, M	9	15	1	T	9	6	2	Y&N&T, M	8	5	7	T, T, T, T, T, M->T, T
10	11	3	N, M, T	10	11	3	M&T, M, N	10	9	4	T, M, M, T	9	9	4	WT, M->T, WT, T
												10	11	9	M&T, M, T, T, T, T, M, M->T, T
Field 1	3	11	N&T, T, M, M&T, T, M, T, M, T, M->T, T	Field 1	13	8	M, M&T, M, T, M&T, WT, T, N	Field 1	10	5	M, M, M, N, M	Field 1	2	8	M, M&T, M, N&M, N&T, T, N->T, M->T
2	8	8	M&T, M, T, M&T, T, WT, M&T, T	2	10	9	M, M&T, T, T, T, T, T, M, M	2	5	0		2	6	7	T, WT, M->T, M, M->T, T, T
3	4	5	M->T, M&T, M->T, M&T, T	3	7	4	M, T, T, M	3	6	0		3	6	6	M&T, M&T, M->T, T, T, M&T
4	5	7	M&T, T, M->T, M, M&T, M, M&T	4	14	3	T, N&M, T	4	4	0		4	6	8	M&T, M&T, N&T, M&T, M->T,N&T,M,T
5	7	5	T, M, N, T, N&M	5	8	4	N&T, T, M, T	5	7	0		5	5	6	M, T, M, T, N&T, M
6	7	3	T, T, T	6	6	9	M, M, T, N, T, T, M, M&T, T	6	6	0		6	8	7	N&T, N&M, T, M, M, N&M, WT
7	12	5	M&T, T, M->T, M->T, M	7	9	3	WT, M, M	7	7	1	M	7	10	6	M, T, T, M, T, T
8	6	6	M->T, T, M, M&T, M, N&T	8	9	3	T, N, T	8	6	1	M	8	7	6	T, T, T, T, M&T, M
9	5	6	M&T, M->T, M->T, M&T, T, T	9	7	6	M&T, M, M, T, T, T	9	5	1	M&T	9	11	6	T, T, T, M&T, T, T
10	6	7	M&T, N, M, T, M->T, T, T	10	8	7	M&T, N->T, T, Y&T, T, N, M	10	7	4	M, T, T, M	10	8	9	T, M, M, M->T, T, M, T, T, M->T
								11	4	1	M&T
								12	10	2	T, M
								13	11	1	T
								14	11	6	M&T, M, M, T, T, M
Day 4	Thimerosal
3464	Neg	Pos	Invasion Description*	1843	Neg	Pos	Invasion Description*	3465	Neg	Pos	Invasion Description*	3467	Neg	Pos	Invasion Description*
Field 1	11	15	T,N,T,T,M&T,M&T,T,M,M&T,T,M&T,N&M,T,T,M	Field 1	13	5	T,T,T,M,T	Field 1	4	8	M, T, M, T, T, N, T, WT	Field 1	3	14	M,T,T,M->T,T,M,N&T,T,M&T,T,M,M
2	16	17	M,T,T,M&T,M&T, M,T,M->T,T, T,M&T,M->T, T, T, T, T, T	2	12	13	T,WT,T,T,T,T,T,M->T, M->T,	2	10	8	M&T, M&T,N,N,WT,WT,N,M				M&T, M&T
3	12	14	T,M,T,M,T,T,M,M&T,M&T,M&T,T,M&T,T,M&T				M->T, T,T,M	3	14	11	T,T,WT,T,T,T,T,M,T,T,M	2	6	15	T,M&T,M&T,T,T,T,M,T,M&T,T,WT,T,T,
4	12	15	M&T,M->T,T,M&T,N,T,T,M,T,T,T,T,M&T,M,T	3	20	5	N,T,WT, WT, M	4	8	9	N&T,N&T,T, M&T,T,T,N&T,				M&T,M&T
5	5	12	T,N&T,WT,WT,T,T,T,T,T,T,T,T	4	9	4	T, N, M, N				M->T, WT	3	7	11	WT,T,T,N&T,T,T,T,M&T,T,T,T
6	11	7	WT,T,M,M,T,M&T,T	5	13	3	N&T, M, T	5	12	8	T, M&T, T, T, M, M&T, T, N&T	4	9	5	T, T, T, T, T
7	9	10	T,T,T,T,T,T,M->T,M&T,T,M	6	3	4	T,T,T,M	6	8	4	N, M, T, M	5	13	7	T, N&T, N&T, M, M, T, T
8	13	10	T,M,N,T,M&T,T,T,T,T,M	7	13	2	WT, M	7	8	11	N, M->T, N->M, M->T, T, WT, M&T, T, T, T, T	6	13	4	T, T, M, T
9	9	9	T,T,M->T,M&T,T,WT,WT,M,M	8	13	3	N, T, M	8	9	5	N, M->T, N->M, M->T, T	7	3	5	T, M&T, M->T, M&T, M->T
10	5	6	T,T,WT,N&M,N&M,M	9	6	4	T, M&T, T, M	9	16	3	T, T, M	8	1	3	N&T, T, T
				10	12	4	N&T, T,T,T	10	10	4	N&M, N&M, M, N&M	9	7	11	WT,N, T,WT, N&M&T,T,T, M->T,WT,T,T
												10	5	12	N->M, T, M->T,T,T,M&T,WT,M,T,T,M,M
Field 1	10	20	T,T,WT,M->T,T,T,T,M->T, M->T,WT,WT,M->T,	Field 1	4	12	M,T,T,T,M,M,N&M,WT, WT,	Field 1	9	14	N->M,T,T,T,M&T,WT,M&T,T,M	Field 1	6	10	M->T,WT,T,N&T,T,M->T,M,WT,M&T,M&T
			T, WT,T,M&T, WT, WT, T,T				T,T,T				T,N&M,T,M->T,T	2	6	13	WT,WT,M->T,T,T,M&T,T,M,M&T,M->T
2	5	14	WT, N&M&T,N,T,WT,WT,M&T,M->T,N&M,	2	10	4	M,N, T, N->T	2	7	8	T,T,T,M&T,T,T,T,T				T,T,M&T
			N&M, T, T, M, T	3	5	8	M, M, M,T,T,T,N->M,M->T	3	13	12	T,N->T,M,WT,N&M&T,M,M,	3	11	6	M,T,M->T,M->T,M->T,M->T
3	12	5	T, M, M, T, N	4	11	1	T				T,T,T,N&T,M	4	4	9	M->T,M&T,T,T,T,T,T,T,M->T
4	6	10	M&T, M->T, N&T, WT, M->T, T, M->T, N&M->T, T, M->T	5	8	6	M->T,T,M->T,T,N,M	4	10	17	N&M,M,N&M&T,WT,M&T,M&T	5	7	7	T,M&T,N&T,T,M->T,N&T,N
5	8	8	M, M&T, T, T, M&T, WT, M->T,N&T	6	10	0					T,WT,WT,M&T,M,T,M&T,T,M,M,T	6	3	5	T,N&T,WT,M->T,T
6	8	6	N&T, M&T, T, T, T, M->T	7	12	0		5	16	11	N&M,M->T,M,T,T,T,T,WT,M,M&T,T	7	12	7	M->T,T,T,M&T,T,T,T
7	12	5	M&T, M->T, M&T, T,T	8	11	9	M->T, T, T,T,M,T,T,N,M&T	6	16	8	T,T,M&T,N,N,M,T,M->T	8	6	7	M&T,M&T,M&T,M&T,T,T,M&T
8	9	10	T,T,T,M&T,M&T,T,WT,M,M->T,N->M&T	9	10	11	N&T,M,T,T,T,N&M,N&M,N&M	7	9	6	M,N,Y->LowM,T,WT,T	9	16	2	M,T
9	20	8	T, T, T,M,N&T,M&T,T,N&T				M, M&T, N->T	8	16	6	N&M,T,T,T,M&T,M	10	15	10	M->T,T,N&M,M&T,M,T,T,M->T,T,T
10	17	2	M, LowN->T	10	6	13	M&T,M->T,T,M&T,M&T,N&M,	9	11	4	M&T,T,WT,T
							N&M,T,T,WT, T,T,T	10	13	10	WT,M,N,M->T,T,T,M,T,M,T
			* Invasion Description Code
			T = germ tube tip
			N = neck (junction between mother yeast and germ tube)
			M = middle of the germ tube
			Y = mother yeast cell
			WT = whole germ tube
			& signifies multiple invaded regions of the cell
			-> indicates a continuous length of the germ tube inside a FaDu cell
